# Supplementary material for: The Rheb-mTORC1 Coordinates Cell Cycle Progression and Endoreplication in Bombyx mori
Source: Insects. 2025 Jun 20;16(7):647. doi: 10.3390/insects16070647 (PMC12295899; doi:10.3390/insects16070647)
Supplement: Supplementary file 1 [file insects-16-00647-s001.zip › insects-3668449-supplementary Table S1.xlsx]

## Sheet: Sheet1
Table S1 Primer sequences
Primer	Sequences（5’→3’）
CyclinA-F	TTCGGGATACACTTTACTT
CyclinA-R	TACTTGTGACACGCCTTC
CyclinB-F	CTGATGTATTCCGCTGTG
CyclinB-R	CAAATGATGATTCCTCGA
CyclinE-F	GGACTGGCTAAATGAGGT
CyclinE-R	GCCGCTATGAATAAACAC
CDK2-F	TTGGTATCCCTGTGCGTGCTT
CDK2-R	TGCGACCGCTTGCCATCTC
Rheb-F	TAGCTATGATGGGTTACCGTTC
Rheb-R	CCGTCGAATTCAAACGAATGTA
BmeIF-4αF	TTCGTACTGGCTCTTCTCGT
BmeIF-4αR	CAAAGTTGATAGCAATTCCCT
F: forward; R: reverse.
